# Supplementary material for: Genome-Wide Characterization and Expression Analysis of Transcription Factor Families in Desert Moss Syntrichia caninervis under Abiotic Stresses
Source: Int J Mol Sci. 2023 Mar 24;24(7):6137. doi: 10.3390/ijms24076137 (PMC10094499; doi:10.3390/ijms24076137)
Supplement: Supplementary file 1 [file ijms-24-06137-s001.zip › Supplementary Tables.xlsx]

## Sheet: Table S1
Table S1: List of S. caninervis TF families and their protein domains and positions on the chromosome numbers, Intron/Exon and The positive (+) and negative (−) symbols.
Gene ID	Domain	start	end	chromosome	CDS	Intron	Strand
Sc_g02233_AP2	AP2	29499638	29500528	Chr12	1	0	-
Sc_g10553_AP2	AP2	11932974	11937013	Chr6	6	5	+
Sc_g12069_AP2	AP2	17422540	17427494	Chr5	9	8	-
Sc_g12152_AP2	AP2	260014	261185	Chr4	7	6	-
Sc_g13769_AP2	AP2	6880799	6885409	Chr3	9	8	+
Sc_g00841_AP2	AP2	7056422	7062503	Chr12	1	0	-
Sc_g03942_AP2	AP2	24575311	24578836	Chr11	8	7	-
Sc_g02103_ARF	ARF	27414432	27419018	Chr12	2	1	+
Sc_g16223_ARF	ARF	10069238	10077346	Chr1	7	6	-
Sc_g07652_ARF	ARF	6808188	6812161	Chr8	8	7	-
Sc_g08588_ARF	ARF	2078940	2083641	Chr7	10	9	+
Sc_g05965_ARF	ARF	5127049	5135036	Chr9	11	10	-
Sc_g00752_ARF	ARF	5431675	5432286	Chr12	14	13	+
Sc_g12977_ARR-B	ARR-B	13217275	13222099	Chr4	6	5	+
Sc_g03319_ARR-B	ARR-B	14624724	14628311	Chr11	6	5	+
Sc_g07843_ARR-B	ARR-B	11017125	11024227	Chr8	8	7	+
Sc_g00022_B3	B3	2556480	2559796	Chr13	1	0	+
Sc_g02092_B3	B3	27135450	27136485	Chr12	1	0	-
Sc_g05926_B3	B3	4399522	4403237	Chr9	1	0	+
Sc_g05927_B3	B3	4403623	4405013	Chr9	1	0	+
Sc_g07166_B3	B3	22251737	22254540	Chr9	1	0	+
Sc_g08893_B3	B3	6781691	6787361	Chr7	1	0	-
Sc_g08940_B3	B3	7307125	7310298	Chr7	1	0	+
Sc_g09033_B3	B3	8399016	8399683	Chr7	1	0	+
Sc_g09310_B3	B3	12330491	12331261	Chr7	1	0	+
Sc_g09463_B3	B3	14943514	14946177	Chr7	1	0	-
Sc_g10449_B3	B3	10171222	10175378	Chr6	3	2	+
Sc_g10479_B3	B3	10646875	10648264	Chr6	2	1	+
Sc_g10502_B3	B3	10948678	10949688	Chr6	1	0	-
Sc_g10590_B3	B3	12301760	12304672	Chr6	1	0	+
Sc_g10833_B3	B3	15956486	15957391	Chr6	1	0	+
Sc_g10876_B3	B3	16765989	16769176	Chr6	3	2	+
Sc_g10954_B3	B3	18034718	18036637	Chr6	1	0	-
Sc_g11860_B3	B3	13879127	13879807	Chr5	1	0	-
Sc_g13736_B3	B3	6485297	6487666	Chr3	1	0	-
Sc_g14529_B3	B3	1192576	1195267	Chr2	6	5	-
Sc_g14546_B3	B3	1412860	1414821	Chr2	1	0	+
Sc_g15141_B3	B3	10901485	10904343	Chr2	3	2	-
Sc_g01914_B3	B3	24168533	24169567	Chr12	2	1	-
Sc_g07041_B3	B3	20545054	20549744	Chr9	2	1	+
Sc_g09031_B3	B3	8386871	8390703	Chr7	2	1	-
Sc_g04907_B3	B3	13863680	13865705	Chr10	5	4	+
Sc_g04459_B3	B3	6717175	6720761	Chr10	6	5	+
Sc_g07109_B3	B3	21397307	21403037	Chr9	6	5	+
Sc_g04023_B3	B3	242479	242713	Chr10	7	6	+
Sc_g06105_B3	B3	7340339	7347279	Chr9	7	6	-
Sc_g01820_B3	B3	22413923	22417575	Chr12	9	8	+
Sc_g03113_B3	B3	11303481	11309825	Chr11	11	10	-
Sc_g10280_BBR-BPC	BBR-BPC	6969822	6972612	Chr6	2	1	-
Sc_g00356_BES1	BES1	36818261	36818917	Chr13	1	0	-
Sc_g02351_BES1	BES1	31543531	31545852	Chr12	1	0	-
Sc_g11134_BES1	BES1	1477417	1478502	Chr5	1	0	-
Sc_g13752_BES1	BES1	6661738	6663540	Chr3	1	0	+
Sc_g00426_bHLH	bHLH	740254	743303	Chr12	1	0	-
Sc_g00742_bHLH	bHLH	5204518	5206164	Chr12	1	0	-
Sc_g01208_bHLH	bHLH	12493981	12495884	Chr12	1	0	+
Sc_g02618_bHLH	bHLH	3986752	3987888	Chr11	1	0	-
Sc_g03115_bHLH	bHLH	11340148	11342712	Chr11	1	0	+
Sc_g03411_bHLH	bHLH	16300470	16304361	Chr11	1	0	-
Sc_g05726_bHLH	bHLH	1267442	1270157	Chr9	1	0	+
Sc_g06667_bHLH	bHLH	15108157	15111847	Chr9	1	0	+
Sc_g07148_bHLH	bHLH	21920450	21923422	Chr9	1	0	-
Sc_g07188_bHLH	bHLH	22473470	22475222	Chr9	1	0	+
Sc_g07510_bHLH	bHLH	4154068	4156461	Chr8	1	0	-
Sc_g07539_bHLH	bHLH	4591560	4594460	Chr8	1	0	-
Sc_g08365_bHLH	bHLH	19493539	19495495	Chr8	1	0	-
Sc_g08557_bHLH	bHLH	1477809	1480031	Chr7	1	0	+
Sc_g09345_bHLH	bHLH	12779129	12780298	Chr7	2	1	+
Sc_g09806_bHLH	bHLH	45490	50261	Chr6	4	3	+
Sc_g10207_bHLH	bHLH	5573394	5574809	Chr6	1	0	+
Sc_g10680_bHLH	bHLH	13492884	13495492	Chr6	5	4	-
Sc_g11080_bHLH	bHLH	694269	696555	Chr5	1	0	+
Sc_g11378_bHLH	bHLH	4906059	4908721	Chr5	4	3	-
Sc_g11395_bHLH	bHLH	5184189	5187705	Chr5	1	0	-
Sc_g11578_bHLH	bHLH	7797547	7799146	Chr5	1	0	-
Sc_g11579_bHLH	bHLH	7810313	7811521	Chr5	1	0	+
Sc_g11977_bHLH	bHLH	15821364	15825808	Chr5	11	10	-
Sc_g11981_bHLH	bHLH	15890331	15895156	Chr5	1	0	-
Sc_g12157_bHLH	bHLH	332891	334689	Chr4	1	0	-
Sc_g12520_bHLH	bHLH	6305282	6307574	Chr4	1	0	-
Sc_g14271_bHLH	bHLH	15273654	15275435	Chr3	1	0	-
Sc_g16022_bHLH	bHLH	6787303	6789426	Chr1	1	0	+
Sc_g16100_bHLH	bHLH	7922143	7924302	Chr1	1	0	-
Sc_g16170_bHLH	bHLH	9167662	9183885	Chr1	1	0	-
Sc_g01162_bHLH	bHLH	11799335	11800583	Chr12	2	1	-
Sc_g01528_bHLH	bHLH	17167742	17169150	Chr12	1	0	+
Sc_g02195_bHLH	bHLH	28923605	28926308	Chr12	2	1	+
Sc_g02818_bHLH	bHLH	6912183	6916417	Chr11	2	1	+
Sc_g05412_bHLH	bHLH	21553713	21555335	Chr10	2	1	-
Sc_g06605_bHLH	bHLH	14160571	14162400	Chr9	1	0	-
Sc_g06792_bHLH	bHLH	16840488	16841975	Chr9	2	1	+
Sc_g08830_bHLH	bHLH	5849043	5851656	Chr7	2	1	+
Sc_g00591_bHLH	bHLH	3188267	3193253	Chr12	3	2	-
Sc_g01231_bHLH	bHLH	12934094	12936347	Chr12	4	3	-
Sc_g06899_bHLH	bHLH	18160780	18163393	Chr9	4	3	-
Sc_g07526_bHLH	bHLH	4397941	4402809	Chr8	4	3	-
Sc_g04805_bHLH	bHLH	12232609	12236236	Chr10	8	7	+
Sc_g01928_bHLH	bHLH	24293808	24296457	Chr12	7	6	+
Sc_g01930_bHLH	bHLH	24374047	24375791	Chr12	3	2	+
Sc_g14698_bHLH	bHLH	3653257	3654224	Chr2	1	0	+
Sc_g15403_bHLH	bHLH	14415644	14416971	Chr2	1	0	-
Sc_g00606_bHLH	bHLH	3403145	3406239	Chr12	1	0	+
Sc_g05207_bHLH	bHLH	18531367	18534143	Chr10	2	1	+
Sc_g04560_bHLH	bHLH	8442090	8444386	Chr10	3	2	-
Sc_g00589_bHLH	bHLH	3180915	3185197	Chr12	4	3	+
Sc_g05952_bZIP	bZIP	4897819	4900560	Chr9	1	0	-
Sc_g09301_bZIP	bZIP	12250065	12253164	Chr7	3	2	+
Sc_g09348_bZIP	bZIP	12831658	12833949	Chr7	2	1	-
Sc_g09808_bZIP	bZIP	83397	86686	Chr6	3	2	-
Sc_g09957_bZIP	bZIP	2445656	2446414	Chr6	1	0	+
Sc_g10709_bZIP	bZIP	14165326	14167499	Chr6	3	2	-
Sc_g10711_bZIP	bZIP	14209754	14211629	Chr6	3	2	+
Sc_g11382_bZIP	bZIP	5032602	5035720	Chr5	3	2	+
Sc_g11712_bZIP	bZIP	10915580	10918236	Chr5	1	0	-
Sc_g12640_bZIP	bZIP	7731790	7733267	Chr4	1	0	+
Sc_g13394_bZIP	bZIP	1062313	1063111	Chr3	2	1	+
Sc_g13816_bZIP	bZIP	8148400	8150477	Chr3	1	0	+
Sc_g13817_bZIP	bZIP	8151079	8153895	Chr3	3	2	-
Sc_g14402_bZIP	bZIP	17162820	17164335	Chr3	1	0	+
Sc_g15763_bZIP	bZIP	3037142	3040567	Chr1	5	4	+
Sc_g06530_bZIP	bZIP	13054257	13056572	Chr9	2	1	-
Sc_g08563_bZIP	bZIP	1527728	1530486	Chr7	2	1	+
Sc_g03900_bZIP	bZIP	23952301	23954607	Chr11	4	3	+
Sc_g06794_bZIP	bZIP	16863633	16868094	Chr9	4	3	+
Sc_g03793_bZIP	bZIP	22318548	22321348	Chr11	5	4	+
Sc_g03901_bZIP	bZIP	23975284	23978799	Chr11	6	5	-
Sc_g05238_bZIP	bZIP	18928795	18931932	Chr10	6	5	+
Sc_g08190_bZIP	bZIP	16999541	17003588	Chr8	6	5	+
Sc_g01616_C2H2	C2H2	18318840	18320779	Chr12	1	0	-
Sc_g01925_C2H2	C2H2	24284716	24285351	Chr12	1	0	+
Sc_g03144_C2H2	C2H2	11747919	11749599	Chr11	1	0	+
Sc_g03613_C2H2	C2H2	19457153	19459917	Chr11	1	0	+
Sc_g04186_C2H2	C2H2	2600029	2600748	Chr10	1	0	-
Sc_g04779_C2H2	C2H2	11865573	11867163	Chr10	1	0	+
Sc_g04818_C2H2	C2H2	12592286	12594238	Chr10	1	0	-
Sc_g04838_C2H2	C2H2	12863245	12865102	Chr10	1	0	+
Sc_g06065_C2H2	C2H2	6798559	6799955	Chr9	1	0	-
Sc_g06789_C2H2	C2H2	16790111	16791456	Chr9	1	0	+
Sc_g07407_C2H2	C2H2	2753135	2756194	Chr8	1	0	+
Sc_g09750_C2H2	C2H2	19341715	19345389	Chr7	4	3	-
Sc_g09864_C2H2	C2H2	1063594	1065086	Chr6	1	0	-
Sc_g11010_C2H2	C2H2	18816394	18819886	Chr6	6	5	+
Sc_g11573_C2H2	C2H2	7666442	7670651	Chr5	1	0	+
Sc_g12210_C2H2	C2H2	1135412	1137392	Chr4	3	2	-
Sc_g12277_C2H2	C2H2	2249001	2255522	Chr4	2	1	+
Sc_g12658_C2H2	C2H2	7962178	7963303	Chr4	2	1	-
Sc_g12659_C2H2	C2H2	7987357	7988981	Chr4	1	0	-
Sc_g12663_C2H2	C2H2	8055651	8057298	Chr4	1	0	+
Sc_g13863_C2H2	C2H2	9369832	9371782	Chr3	1	0	+
Sc_g14370_C2H2	C2H2	16720319	16722713	Chr3	1	0	-
Sc_g14719_C2H2	C2H2	4089422	4098937	Chr2	7	6	-
Sc_g15010_C2H2	C2H2	8793577	8798188	Chr2	8	7	+
Sc_g15511_C2H2	C2H2	16267471	16275864	Chr2	7	6	-
Sc_g00713_C2H2	C2H2	4643280	4644100	Chr12	1	0	-
Sc_g02432_C2H2	C2H2	1353054	1354126	Chr11	2	1	+
Sc_g04116_C2H2	C2H2	1721025	1721858	Chr10	2	1	-
Sc_g04188_C2H2	C2H2	2628518	2629854	Chr10	2	1	+
Sc_g08083_C2H2	C2H2	14782793	14785704	Chr8	5	4	-
Sc_g16477_C2H2	C2H2	14068005	14072012	Chr1	9	8	-
Sc_g01124_C2H2	C2H2	11117005	11120337	Chr12	1	0	+
Sc_g09657_C2H2	C2H2	18126034	18127998	Chr7	1	0	-
Sc_g12167_C2H2	C2H2	635849	637934	Chr4	2	1	-
Sc_g02300_C2H2	C2H2	30764027	30766756	Chr12	5	4	+
Sc_g00073_C3H	C3H	8115148	8117637	Chr13	1	0	-
Sc_g00303_C3H	C3H	30554620	30555243	Chr13	1	0	+
Sc_g00487_C3H	C3H	1800299	1803542	Chr12	1	0	+
Sc_g01819_C3H	C3H	22408753	22412445	Chr12	1	0	-
Sc_g09611_C3H	C3H	17305606	17307130	Chr7	1	0	-
Sc_g10884_C3H	C3H	16904352	16905944	Chr6	1	0	+
Sc_g11013_C3H	C3H	18898526	18902903	Chr6	5	4	+
Sc_g11024_C3H	C3H	19206498	19207159	Chr6	4	3	+
Sc_g11469_C3H	C3H	6262918	6265341	Chr5	7	6	-
Sc_g12826_C3H	C3H	10720011	10721611	Chr4	3	2	+
Sc_g13564_C3H	C3H	3576496	3578229	Chr3	2	1	+
Sc_g13937_C3H	C3H	10764746	10767921	Chr3	5	4	+
Sc_g14721_C3H	C3H	4104298	4105808	Chr2	5	4	-
Sc_g00269_C3H	C3H	26528654	26533534	Chr13	2	1	-
Sc_g00323_C3H	C3H	32789920	32790856	Chr13	2	1	+
Sc_g00483_C3H	C3H	1721814	1724691	Chr12	2	1	+
Sc_g08194_C3H	C3H	17115776	17116583	Chr8	1	0	+
Sc_g16101_C3H	C3H	7978354	7980754	Chr1	2	1	+
Sc_g08345_C3H	C3H	19017303	19021187	Chr8	3	2	-
Sc_g08353_C3H	C3H	19121145	19123288	Chr8	3	2	+
Sc_g16412_C3H	C3H	12983686	12990739	Chr1	3	2	+
Sc_g02110_C3H	C3H	27529731	27535410	Chr12	4	3	+
Sc_g04596_C3H	C3H	8961673	8967036	Chr10	4	3	-
Sc_g07603_C3H	C3H	6098476	6101203	Chr8	4	3	+
Sc_g09096_C3H	C3H	9211670	9216632	Chr7	5	4	-
Sc_g07413_C3H	C3H	2823693	2827893	Chr8	6	5	-
Sc_g08335_C3H	C3H	18841142	18849731	Chr8	7	6	-
Sc_g02948_C3H	C3H	9020594	9023644	Chr11	9	8	+
Sc_g03146_C3H	C3H	11752579	11759364	Chr11	11	10	-
Sc_g04556_CAMTA	CAMTA	8405555	8410234	Chr10	1	0	+
Sc_g02231_CO-like	CO-like	29490389	29494098	Chr12	1	0	+
Sc_g04216_CO-like	CO-like	3042885	3045397	Chr10	1	0	-
Sc_g04233_CO-like	CO-like	3275756	3279135	Chr10	1	0	+
Sc_g09222_CO-like	CO-like	11003248	11006824	Chr7	1	0	+
Sc_g09974_CO-like	CO-like	2769991	2771247	Chr6	1	0	-
Sc_g14657_CO-like	CO-like	2945423	2947499	Chr2	2	1	-
Sc_g15690_CO-likes	CO-like	2000758	2002021	Chr1	1	0	-
Sc_g15820_CO-like	CO-like	3690318	3692364	Chr1	2	1	-
Sc_g12526_CPP	CPP	6448226	6451886	Chr4	6	5	-
Sc_g12989_CPP	CPP	13459063	13464290	Chr4	10	9	+
Sc_g14238_CPP	CPP	14867000	14872150	Chr3	7	6	+
Sc_g14387_CPP	CPP	16879721	16884920	Chr3	8	7	-
Sc_g09709_DBB	DBB	18684371	18686402	Chr7	1	0	-
Sc_g14694_DBB	DBB	3548985	3551370	Chr2	1	0	+
Sc_g02767_DBB	DBB	6090558	6093450	Chr11	2	1	+
Sc_g07586_Dof	Dof	5894996	5896544	Chr8	1	0	-
Sc_g09833_Dof	Dof	549086	550720	Chr6	3	2	-
Sc_g11898_Dof	Dof	14580946	14581288	Chr5	1	0	-
Sc_g14002_Dof	Dof	11757403	11759278	Chr3	1	0	-
Sc_g15760_Dof	Dof	2996994	3000144	Chr1	3	2	+
Sc_g08837_Dof	Dof	6040513	6041377	Chr7	2	1	+
Sc_g05535_Dof	Dof	23445113	23446214	Chr10	4	3	-
Sc_g10795_E2F/DP	E2F/DP	15325966	15329179	Chr6	9	8	-
Sc_g10809_E2F/DP	E2F/DP	15507817	15511339	Chr6	9	8	-
Sc_g04635_E2F/DP	E2F/DP	9687218	9690108	Chr10	4	3	-
Sc_g15893_E2F/DP	E2F/DP	4616960	4620764	Chr1	6	5	+
Sc_g15896_E2F/DP	E2F/DP	4672948	4677770	Chr1	10	9	-
Sc_g16404_EIL	EIL	12826854	12840527	Chr1	1	0	-
Sc_g10310_ERF	AP2	7669703	7671661	Chr6	1	0	-
Sc_g15074_ERF	AP2	10087969	10090279	Chr2	1	0	+
Sc_g00840_ERF	AP2	7047137	7048046	Chr12	1	0	-
Sc_g02015_ERF	AP2	25928369	25931207	Chr12	1	0	-
Sc_g02134_ERF	AP2	27827752	27828267	Chr12	1	0	+
Sc_g02232_ERF	AP2	29497455	29498225	Chr12	1	0	+
Sc_g02264_ERF	AP2	30209627	30210304	Chr12	1	0	+
Sc_g03362_ERF	AP2	15507811	15509256	Chr11	1	0	-
Sc_g03713_ERF	AP2	20858346	20859026	Chr11	1	0	-
Sc_g04514_ERF	AP2	7485817	7487466	Chr10	1	0	-
Sc_g04891_ERF	AP2	13543921	13544424	Chr10	1	0	+
Sc_g05418_ERF	AP2	21666517	21666909	Chr10	1	0	+
Sc_g05754_ERF	AP2	2002746	2003954	Chr9	1	0	-
Sc_g06024_ERF	AP2	5905235	5906053	Chr9	1	0	-
Sc_g06117_ERF	AP2	7626224	7626968	Chr9	1	0	-
Sc_g06184_ERF	AP2	8665725	8666381	Chr9	1	0	-
Sc_g06409_ERF	AP2	11359667	11360659	Chr9	1	0	+
Sc_g06421_ERF	AP2	11464253	11464924	Chr9	1	0	+
Sc_g06422_ERF	AP2	11479523	11480332	Chr9	1	0	+
Sc_g07558_ERF	AP2	5531530	5532147	Chr8	1	0	+
Sc_g07559_ERF	AP2	5541299	5542033	Chr8	1	0	-
Sc_g07610_ERF	AP2	6160009	6160635	Chr8	1	0	+
Sc_g08334_ERF	AP2	18824801	18825706	Chr8	1	0	+
Sc_g08566_ERF	AP2	1590333	1590926	Chr7	1	0	-
Sc_g08650_ERF	AP2	2991039	2991857	Chr7	1	0	-
Sc_g09174_ERF	AP2	10298684	10299184	Chr7	1	0	+
Sc_g09270_ERF	AP2	11580545	11581506	Chr7	1	0	-
Sc_g09802_ERF	AP2	20171345	20172496	Chr7	1	0	+
Sc_g09899_ERF	AP2	1758757	1760208	Chr6	2	1	-
Sc_g10013_ERF	AP2	3313726	3314244	Chr6	1	0	-
Sc_g10022_ERF	AP2	3445529	3446176	Chr6	1	0	+
Sc_g10313_ERF	AP2	7697099	7697731	Chr6	1	0	+
Sc_g10662_ERF	AP2	13179602	13180972	Chr6	1	0	+
Sc_g10746_ERF	AP2	14678681	14679268	Chr6	1	0	+
Sc_g10897_ERF	AP2	17154956	17155588	Chr6	1	0	-
Sc_g11677_ERF	AP2	10329306	10332280	Chr5	1	0	-
Sc_g11917_ERF	AP2	14889614	14890535	Chr5	1	0	+
Sc_g13982_ERF	AP2	11386839	11387508	Chr3	1	0	+
Sc_g14120_ERF	AP2	13319435	13320202	Chr3	2	1	-
Sc_g14760_ERF	AP2	4698470	4699852	Chr2	1	0	+
Sc_g15116_ERF	AP2	10603851	10604927	Chr2	2	1	+
Sc_g15142_ERF	AP2	10927643	10928248	Chr2	1	0	+
Sc_g15185_ERF	AP2	11463717	11463950	Chr2	1	0	+
Sc_g15827_ERF	AP2	3764328	3765272	Chr1	1	0	-
Sc_g15828_ERF	AP2	3787865	3788848	Chr1	1	0	+
Sc_g16194_ERF	AP2	9683215	9683844	Chr1	1	0	-
Sc_g00025_ERF	AP2	3041443	3043828	Chr13	2	1	+
Sc_g00099_ERF	AP2	10890484	10891317	Chr13	2	1	+
Sc_g00444_ERF	AP2	1105167	1107416	Chr12	2	1	+
Sc_g00459_ERF	AP2	1344572	1347122	Chr12	2	1	+
Sc_g01652_ERF	AP2	19046286	19047396	Chr12	2	1	+
Sc_g01797_ERF	AP2	21830343	21833235	Chr12	2	1	-
Sc_g02325_ERF	AP2	31119099	31120840	Chr12	2	1	+
Sc_g02813_ERF	AP2	6807802	6810006	Chr11	2	1	+
Sc_g04089_ERF	AP2	1280432	1282260	Chr10	2	1	-
Sc_g04542_ERF	AP2	8115260	8116195	Chr10	2	1	-
Sc_g04996_ERF	AP2	15162464	15162976	Chr10	2	1	-
Sc_g05456_ERF	AP2	22229546	22231283	Chr10	2	1	-
Sc_g07354_ERF	AP2	2096215	2098071	Chr8	2	1	+
Sc_g07529_ERF	AP2	4447479	4448213	Chr8	2	1	-
Sc_g16489_ERF	AP2	14221606	14222713	Chr1	2	1	+
Sc_g02415_ERF	AP2	1087802	1088797	Chr11	4	3	+
Sc_g03185_ERF	AP2	12329891	12331659	Chr11	4	3	+
Sc_g02107_ERF	AP2	27474786	27476742	Chr12	5	4	+
Sc_g07893_ERF	AP2	11700498	11701487	Chr8	5	4	-
Sc_g08244_ERF	AP2	17872722	17873565	Chr8	8	7	-
Sc_g05700_ERF	AP2	677992	682993	Chr9	17	16	+
Sc_g03116_G2-like	G2-like	11361420	11362592	Chr11	1	0	-
Sc_g09888_G2-like	G2-like	1547979	1551816	Chr6	7	6	-
Sc_g10051_G2-like	G2-like	3724041	3726765	Chr6	2	1	-
Sc_g11123_G2-like	G2-like	1352087	1355004	Chr5	6	5	+
Sc_g11709_G2-like	G2-like	10830080	10830847	Chr5	1	0	+
Sc_g12792_G2-like	G2-like	10137460	10139682	Chr4	2	1	+
Sc_g12793_G2-like	G2-like	10153199	10156891	Chr4	4	3	-
Sc_g12805_G2-like	G2-like	10353534	10357269	Chr4	2	1	-
Sc_g12851_G2-like	G2-like	11049847	11052496	Chr4	6	5	+
Sc_g13534_G2-like	G2-like	3183342	3185632	Chr3	7	6	+
Sc_g13649_G2-like	G2-like	4938386	4941711	Chr3	4	3	+
Sc_g06925_G2-like	G2-like	18568686	18571614	Chr9	2	1	+
Sc_g04403_G2-like	G2-like	5508070	5509415	Chr10	3	2	+
Sc_g03444_G2-like	G2-like	16683336	16685522	Chr11	4	3	+
Sc_g04128_G2-like	G2-like	1883552	1887421	Chr10	4	3	-
Sc_g07132_G2-like	G2-like	21783097	21785057	Chr9	5	4	-
Sc_g02576_G2-like	G2-like	3300850	3303482	Chr11	6	5	-
Sc_g01129_G2-like	G2-like	11290920	11295127	Chr12	7	6	+
Sc_g01307_G2-like	G2-like	14183163	14187045	Chr12	7	6	-
Sc_g01552_G2-like	G2-like	17582265	17585734	Chr12	7	6	-
Sc_g02155_G2-like	G2-like	28258015	28262406	Chr12	7	6	+
Sc_g03404_G2-like	G2-like	16226127	16229580	Chr11	7	6	-
Sc_g04399_G2-like	G2-like	5464908	5467957	Chr10	7	6	-
Sc_g05306_G2-like	G2-like	19941520	19945547	Chr10	7	6	-
Sc_g03445_G2-like	G2-like	16775946	16776570	Chr11	8	7	-
Sc_g04145_G2-like	G2-like	2096760	2099687	Chr10	7	8	+
Sc_g03702_GATA	GATA	20674429	20676277	Chr11	1	0	+
Sc_g03704_GATA	GATA	20710132	20711706	Chr11	1	0	-
Sc_g09840_GATA	GATA	681825	683550	Chr6	1	0	+
Sc_g09841_GATA	GATA	727564	728485	Chr6	1	0	+
Sc_g13170_GATA	GATA	16063060	16068166	Chr4	12	11	+
Sc_g07062_GATA	GATA	20835504	20839906	Chr9	2	1	+
Sc_g08832_GATA	GATA	5992273	5993906	Chr7	2	1	-
Sc_g01297_GRAS	GRAS	14028986	14031318	Chr12	1	0	+
Sc_g05639_GRAS	GRAS	25434880	25437559	Chr10	1	0	-
Sc_g06009_GRAS	GRAS	5670293	5672244	Chr9	1	0	+
Sc_g08143_GRAS	GRAS	15864440	15867298	Chr8	1	0	-
Sc_g08456_GRAS	GRAS	21678196	21682371	Chr8	1	0	+
Sc_g09514_GRAS	GRAS	15559330	15562756	Chr7	1	0	-
Sc_g10222_GRAS	GRAS	5791975	5794780	Chr6	1	0	+
Sc_g10357_GRAS	GRAS	8617415	8618593	Chr6	1	0	+
Sc_g10687_GRAS	GRAS	13668175	13670795	Chr6	3	2	+
Sc_g11386_GRAS	GRAS	5103316	5105333	Chr5	15	14	+
Sc_g13844_GRAS	GRAS	9053418	9056293	Chr3	3	2	+
Sc_g13845_GRAS	GRAS	9061818	9065259	Chr3	3	2	+
Sc_g13859_GRAS	GRAS	9250599	9252997	Chr3	2	1	+
Sc_g15035_GRAS	GRAS	9136256	9136744	Chr2	1	0	-
Sc_g15368_GRAS	GRAS	13793389	13796823	Chr2	3	2	-
Sc_g16513_GRAS	GRAS	14598464	14600491	Chr1	1	0	+
Sc_g00306_GRAS	GRAS	30814269	30818082	Chr13	2	1	-
Sc_g02773_GRAS	GRAS	6138771	6141824	Chr11	1	0	-
Sc_g16292_GRAS	GRAS	11329795	11332368	Chr1	2	1	-
Sc_g09104_GRAS	GRAS	9402975	9406342	Chr7	3	2	-
Sc_g16285_GRAS	GRAS	11079019	11092128	Chr1	3	2	-
Sc_g16340_GRAS	GRAS	11830093	11833197	Chr1	3	2	+
Sc_g00324_GRAS	GRAS	32948359	32952647	Chr13	4	3	+
Sc_g03187_GRAS	GRAS	12356083	12358906	Chr11	5	4	-
Sc_g16341_GRAS	GRAS	11834627	11837085	Chr1	5	4	+
Sc_g06759_GRAS	GRAS	16509251	16512461	Chr9	6	5	+
Sc_g02841_GRAS	GRAS	7319718	7320944	Chr11	9	8	-
Sc_g09228_GRF	GRF	11070411	11071324	Chr7	4	3	+
Sc_g11481_GRF	GRF	6499756	6502265	Chr5	5	4	+
Sc_g03211_HB-other	HB-other	12644127	12644722	Chr11	1	0	+
Sc_g03233_HB-other	HB-other	13123800	13124434	Chr11	1	0	-
Sc_g11590_HB-other	HB-other	8083627	8085271	Chr5	4	3	-
Sc_g11597_HB-other	HB-other	8297827	8299127	Chr5	4	3	-
Sc_g13535_HB-other	HB-other	3232932	3236775	Chr3	6	5	-
Sc_g15366_HB-other	HB-other	13779786	13781842	Chr2	1	0	-
Sc_g07955_HB-other	HB-other	12861773	12864457	Chr8	2	1	-
Sc_g03309_HB-other	HB-other	14390836	14393960	Chr11	4	3	+
Sc_g07956_HB-other	HB-other	12905106	12911336	Chr8	4	3	-
Sc_g00342_HB-other	HB-other	35120664	35128661	Chr13	10	9	+
Sc_g11153_HB-PHD	HB-PHD	1768055	1773764	Chr5	3	2	-
Sc_g04301_HB-PHD	HB-PHD	4131331	4134199	Chr10	2	1	+
Sc_g08987_HB-PHD	HB-PHD	7903639	7905876	Chr7	2	1	-
Sc_g07386_HB-PHD	HB-PHD	2507561	2514215	Chr8	4	3	-
Sc_g02069_HB-PHD	HB-PHD	26866740	26872194	Chr12	7	6	-
Sc_g03676_HB-PHD	HB-PHD	20353684	20360208	Chr11	16	15	+
Sc_g01824_HD-ZIP	HD-ZIP	22698601	22699515	Chr12	1	0	-
Sc_g05913_HD-ZIP	HD-ZIP	4316196	4316793	Chr9	1	0	+
Sc_g10394_HD-ZIP	HD-ZIP	9115545	9117565	Chr6	2	1	+
Sc_g11221_HD-ZIP	HD-ZIP	2474432	2475669	Chr5	1	0	-
Sc_g13410_HD-ZIP	HD-ZIP	1198433	1199509	Chr3	2	1	-
Sc_g02792_HD-ZIP	HD-ZIP	6479346	6482222	Chr11	2	1	-
Sc_g03397_HD-ZIP	HD-ZIP	16083670	16084041	Chr11	2	1	+
Sc_g04022_HD-ZIP	HD-ZIP	177039	178906	Chr10	2	1	+
Sc_g06669_HD-ZIP	HD-ZIP	15234491	15239710	Chr9	2	1	+
Sc_g04470_HD-ZIP	HD-ZIP	6908372	6911085	Chr10	3	2	+
Sc_g07903_HD-ZIP	HD-ZIP	11963743	11964450	Chr8	3	2	+
Sc_g08332_HD-ZIP	HD-ZIP	18765444	18772767	Chr8	3	2	-
Sc_g11381_HOX	HOX domain	4985946	4994390	Chr5	6	5	-
Sc_g03111_HOX	HOX domain	11228713	11236106	Chr11	15	14	+
Sc_g11253_HOX	HOX domainp	3015969	3018839	Chr5	2	1	+
Sc_g07337_HRT-like	HRT-like	1727279	1730105	Chr8	1	0	+
Sc_g11831_HRT-like	HRT-like	13270670	13273768	Chr5	1	0	+
Sc_g13420_HRT-like	HRT-like	1400415	1406740	Chr3	2	1	-
Sc_g02336_HRT-like	HRT-like	31356780	31359720	Chr12	1	0	+
Sc_g02881_HSF	HSF	7865124	7866950	Chr11	1	0	-
Sc_g09175_HSF	HSF	10299876	10302598	Chr7	2	1	-
Sc_g09176_HSF	HSF	10369548	10372103	Chr7	2	1	+
Sc_g10270_HSF	HSF	6848692	6851012	Chr6	1	0	+
Sc_g03357_HSF	HSF	15454400	15457594	Chr11	2	1	-
Sc_g01732_LBD	LBD	20444361	20447042	Chr12	1	0	+
Sc_g02197_LBD	LBD	28930841	28931927	Chr12	1	0	+
Sc_g02520_LBD	LBD	2447946	2448770	Chr11	1	0	-
Sc_g02702_LBD	LBD	4848603	4849771	Chr11	1	0	+
Sc_g02893_LBD	LBD	8051413	8051835	Chr11	1	0	-
Sc_g06347_LBD	LBD	10501995	10502633	Chr9	1	0	-
Sc_g09943_LBD	LBD	2166372	2167151	Chr6	1	0	-
Sc_g10289_LBD	LBD	7052721	7055153	Chr6	2	1	-
Sc_g11355_LBD	LBD	4659860	4660505	Chr5	1	0	+
Sc_g11713_LBD	LBD	10932587	10933777	Chr5	3	2	-
Sc_g12380_LBD	LBD	4196848	4198053	Chr4	4	3	-
Sc_g13002_LBD	LBD	13696485	13698895	Chr4	3	2	-
Sc_g13406_LBD	LBD	1141056	1143698	Chr3	2	1	-
Sc_g13700_LBD	LBD	5997083	5997756	Chr3	1	0	+
Sc_g16258_LBD	LBD	10644959	10647098	Chr1	2	1	+
Sc_g11532_LFY	LFY	7136235	7138871	Chr5	4	3	+
Sc_g12470_LFY	LFY	5396850	5398062	Chr4	2	1	-
Sc_g00388_LFY	LFY	377989	380388	Chr12	2	1	+
Sc_g00452_LFY	LFY	1234296	1236552	Chr12	4	3	+
Sc_g16192_LSD	LSD	9625642	9626274	Chr1	1	0	+
Sc_g07003_MIKC_MADS	MIKC_MADS	19501997	19504671	Chr9	3	2	+
Sc_g04303_MIKC_MADS	MIKC_MADS	4191948	4195338	Chr10	5	4	+
Sc_g09958_M-type_MADS	M-type_MADS	2499505	2500188	Chr6	1	0	+
Sc_g11052_M-type_MADS	M-type_MADS	181075	182154	Chr5	1	0	-
Sc_g06461_M-type_MADS	M-type_MADS	12033694	12036914	Chr9	3	2	+
Sc_g08666_M-type_MADS	M-type_MADS	3233760	3236425	Chr7	5	4	+
Sc_g04917_MYB	MYB	13975983	13980300	Chr10	1	0	+
Sc_g06873_MYB	MYB	17842301	17842842	Chr9	1	0	+
Sc_g10062_MYB	MYB	3865065	3866417	Chr6	3	2	+
Sc_g11316_MYB	MYB	4183984	4186838	Chr5	5	4	-
Sc_g12362_MYB	MYB	3914195	3916616	Chr4	3	1	+
Sc_g13885_MYB	MYB	9818584	9820366	Chr3	3	2	-
Sc_g13935_MYB	MYB	10726959	10730164	Chr3	4	3	+
Sc_g14329_MYB	MYB	16074019	16076179	Chr3	3	2	-
Sc_g15608_MYB	MYB	934101	935450	Chr1	1	0	+
Sc_g04628_MYB	MYB	9514531	9516170	Chr10	2	1	-
Sc_g15787_MYB	MYB	3314608	3315730	Chr1	2	1	+
Sc_g00747_MYB	MYB	5302008	5303747	Chr12	3	2	-
Sc_g02189_MYB	MYB	28804747	28806476	Chr12	3	2	-
Sc_g02677_MYB	MYB	4649870	4652209	Chr11	3	2	+
Sc_g04509_MYB	MYB	7449179	7449887	Chr10	3	2	-
Sc_g08014_MYB	MYB	13697138	13698285	Chr8	3	2	+
Sc_g15947_MYB	MYB	5407965	5410727	Chr1	4	3	+
Sc_g02274_MYB	MYB	30390369	30399513	Chr12	10	9	-
Sc_g07847_MYB	MYB	11078549	11082919	Chr8	10	9	-
Sc_g06573_MYB-R3	MYB-R3	13710231	13714791	Chr9	6	5	-
Sc_g06566_MYB-R3	MYB-R3	13669455	13674515	Chr9	7	6	+
Sc_g00973_MYB_related	MYB_related	9268744	9269445	Chr12	1	0	-
Sc_g00974_MYB_related	MYB_related	9273311	9273541	Chr12	1	0	+
Sc_g01837_MYB_related	MYB_related	23143725	23146605	Chr12	1	0	-
Sc_g02783_MYB_related	MYB_related	6354379	6355263	Chr11	1	0	+
Sc_g04478_MYB_related	MYB_related	7022998	7024738	Chr10	1	0	-
Sc_g04939_MYB_related	MYB_related	14276582	14278455	Chr10	1	0	-
Sc_g06414_MYB_related	MYB_related	11412228	11413416	Chr9	1	0	-
Sc_g10064_MYB_related	MYB_related	3877532	3883850	Chr6	2	1	-
Sc_g10623_MYB_related	MYB_related	12807438	12810943	Chr6	2	1	-
Sc_g10678_MYB_related	MYB_related	13473708	13474584	Chr6	8	7	-
Sc_g10688_MYB_related	MYB_related	13672288	13679452	Chr6	8	7	-
Sc_g11687_MYB_related	MYB_related	10468058	10472857	Chr5	3	2	+
Sc_g11764_MYB_related	MYB_related	11728305	11733303	Chr5	11	10	-
Sc_g13021_MYB_related	MYB_related	13985535	13988318	Chr4	5	4	+
Sc_g13822_MYB_related	MYB_related	8623167	8626198	Chr3	2	1	+
Sc_g14032_MYB_related	MYB_related	12145950	12147568	Chr3	2	1	+
Sc_g14086_MYB_related	MYB_related	12889584	12891563	Chr3	1	0	-
Sc_g15609_MYB_related	MYB_related	949438	950437	Chr1	4	3	-
Sc_g01193_MYB_related	MYB_related	12219221	12221573	Chr12	1	0	+
Sc_g02430_MYB_related	MYB_related	1341819	1342442	Chr11	1	0	-
Sc_g00407_MYB_related	MYB_related	486763	490294	Chr12	3	2	+
Sc_g02845_MYB_related	MYB_related	7491195	7495249	Chr11	3	2	-
Sc_g16289_MYB_related	MYB_related	11138631	11142971	Chr1	4	3	+
Sc_g16293_MYB_related	MYB_related	11346396	11349579	Chr1	4	3	+
Sc_g06618_MYB_related	MYB_related	14327656	14331267	Chr9	5	4	-
Sc_g08802_MYB_related	MYB_related	5333821	5338465	Chr7	5	4	-
Sc_g05900_MYB_related	MYB_related	4106263	4107817	Chr9	6	5	-
Sc_g03480_MYB_related	MYB_related	17308672	17317948	Chr11	7	6	+
Sc_g04088_MYB_related	MYB_related	1273086	1277960	Chr10	7	6	+
Sc_g16252_MYB_related	MYB_related	10550393	10555173	Chr1	7	6	-
Sc_g02485_MYB_related	MYB_related	2045973	2051239	Chr11	11	10	+
Sc_g02960_MYB_related	MYB_related	9141057	9150942	Chr11	15	14	+
Sc_g12367_MYB_related	MYB-related	3964807	3969862	Chr4	11	10	-
Sc_g12513_MYB_related	MYB-related	6201700	6202395	Chr4	1	0	-
Sc_g04500_MYB_related	MYB-related	7321075	7322944	Chr10	2	1	-
Sc_g07877_MYB_related	MYB-related	11448857	11450933	Chr8	2	1	-
Sc_g08622_MYB_related	MYB-related	2596434	2600869	Chr7	4	3	-
Sc_g00569_NAC	NAC	2877350	2878030	Chr12	1	0	+
Sc_g15453_NAC	NAC	15317772	15321038	Chr2	1	0	-
Sc_g00718_NAC	NAC	4757207	4758403	Chr12	2	1	+
Sc_g00771_NAC	NAC	5839337	5840924	Chr12	2	1	+
Sc_g00995_NAC	NAC	9585672	9588993	Chr12	2	1	+
Sc_g01243_NAC	NAC	13084270	13085513	Chr12	2	1	+
Sc_g03122_NAC	NAC	11481188	11483664	Chr11	2	1	+
Sc_g04164_NAC	NAC	2336610	2338904	Chr10	2	1	-
Sc_g05007_NAC	NAC	15518899	15521042	Chr10	2	1	-
Sc_g05188_NAC	NAC	18210122	18211582	Chr10	2	1	+
Sc_g06938_NAC	NAC	18723850	18724604	Chr9	2	1	+
Sc_g06940_NAC	NAC	18734911	18735616	Chr9	2	1	+
Sc_g07636_NAC	NAC	6584568	6585828	Chr8	2	1	-
Sc_g08361_NAC	NAC	19433067	19434311	Chr8	2	1	+
Sc_g08362_NAC	NAC	19443328	19445475	Chr8	2	1	-
Sc_g03458_NAC	NAC	16989954	16993597	Chr11	4	3	-
Sc_g07332_NF-X1	NF-X1	1623012	1627064	Chr8	1	0	+
Sc_g16450_NF-X1	NF-X1	13535590	13540844	Chr1	7	6	+
Sc_g02775_NF-YA	NF-YA	6249647	6251197	Chr11	1	0	+
Sc_g04543_NF-YB	NF-YB	8198673	8199587	Chr10	1	0	-
Sc_g03433_NF-YB	NF-YB	16506477	16507708	Chr11	3	2	-
Sc_g02123_NF-YB	NF-YB	27722755	27724585	Chr12	4	3	-
Sc_g04563_NF-YB	NF-YB	8465648	8468600	Chr10	4	3	+
Sc_g06091_NF-YC	NF-YC	7191190	7191753	Chr9	1	0	-
Sc_g11071_NF-YC	NF-YC	498279	500375	Chr5	4	3	+
Sc_g12224_NF-YC	NF-YC	1455849	1457035	Chr4	1	0	+
Sc_g14070_NF-YC	NF-YC	12688959	12692496	Chr3	4	3	+
Sc_g01299_NF-YC	NF-YC	14081445	14083682	Chr12	2	1	-
Sc_g04955_NF-YC	NF-YC	14442981	14446530	Chr10	2	1	+
Sc_g10317_Nin-like	Nin-like	7765796	7769738	Chr6	2	1	-
Sc_g11959_Nin-like	Nin-like	15522104	15525821	Chr5	2	1	-
Sc_g12602_Nin-like	Nin-like	7409713	7412664	Chr4	5	4	+
Sc_g14154_Nin-like	Nin-like	13697443	13701603	Chr3	4	3	+
Sc_g00068_Nin-like	Nin-like	7532162	7534850	Chr13	3	2	+
Sc_g02592_Nin-like	Nin-like	3507300	3510616	Chr11	3	2	+
Sc_g06434_Nin-like	Nin-like	11640796	11642405	Chr9	3	2	-
Sc_g06742_S1Fa-like	S1Fa-like	16253174	16256685	Chr9	2	1	-
Sc_g02164_SBP	SBP	28431746	28432045	Chr12	1	0	+
Sc_g12327_SBP	SBP	3402638	3407079	Chr4	9	8	-
Sc_g07679_SBP	SBP	8099967	8101650	Chr8	3	2	+
Sc_g07681_SBP	SBP	8479334	8482096	Chr8	3	2	-
Sc_g07678_SBP	SBP	7926977	7932293	Chr8	4	3	-
Sc_g09001_SBP	SBP	8045243	8050480	Chr7	5	4	-
Sc_g01269_SBP	SBP	13428797	13433879	Chr12	6	5	+
Sc_g07680_SBP	SBP	8408932	8417515	Chr8	6	5	+
Sc_g01907_SBP	SBP	23957563	23966443	Chr12	8	7	-
Sc_g04375_SBP	SBP	5024902	5025560	Chr10	13	12	+
Sc_g10146_SRS	SRS	4988665	4991948	Chr6	6	5	-
Sc_g10147_SRS	SRS	5015719	5017024	Chr6	2	1	-
Sc_g12233_STAT	STAT	1601907	1605836	Chr4	2	1	-
Sc_g09848_TALE	TALE	828755	830339	Chr6	2	1	-
Sc_g09851_TALE	TALE	869969	883442	Chr6	5	4	-
Sc_g09852_TALE	TALE	893078	895908	Chr6	4	3	-
Sc_g14199_TALE	TALE	14357196	14362243	Chr3	2	1	-
Sc_g03210_TALE	TALE	12640618	12643652	Chr11	2	1	+
Sc_g00109_Trihelix	Trihelix	11893189	11896441	Chr13	1	0	+
Sc_g00215_Trihelix	Trihelix	21921642	21924369	Chr13	1	0	-
Sc_g00632_Trihelix	Trihelix	3701900	3704849	Chr12	1	0	+
Sc_g02458_Trihelix	Trihelix	1704540	1706967	Chr11	1	0	+
Sc_g06980_Trihelix	Trihelix	19207625	19209625	Chr9	1	0	+
Sc_g09766_Trihelix	Trihelix	19532372	19537585	Chr7	5	4	-
Sc_g10230_Trihelix	Trihelix	5952366	5954640	Chr6	1	0	+
Sc_g10232_Trihelix	Trihelix	6154728	6157269	Chr6	1	0	+
Sc_g10984_Trihelix	Trihelix	18498628	18500322	Chr6	2	1	-
Sc_g10998_Trihelix	Trihelix	18656123	18658601	Chr6	2	1	-
Sc_g11074_Trihelix	Trihelix	536142	536831	Chr5	1	0	+
Sc_g11339_Trihelix	Trihelix	4464401	4466365	Chr5	1	0	+
Sc_g11351_Trihelix	Trihelix	4600115	4601035	Chr5	1	0	+
Sc_g11795_Trihelix	Trihelix	12324640	12327959	Chr5	4	3	+
Sc_g12200_Trihelix	Trihelix	1019979	1021317	Chr4	1	0	-
Sc_g13356_Trihelix	Trihelix	392207	394890	Chr3	3	2	+
Sc_g14699_Trihelix	Trihelix	3675705	3676811	Chr2	1	0	+
Sc_g15040_Trihelix	Trihelix	9304535	9306125	Chr2	1	0	+
Sc_g15051_Trihelix	Trihelix	9444106	9450075	Chr2	5	4	-
Sc_g15442_Trihelix	Trihelix	15206945	15209287	Chr2	6	5	-
Sc_g00696_Trihelix	Trihelix	4481742	4483202	Chr12	2	1	+
Sc_g09146_Trihelix	Trihelix	10074007	10074990	Chr7	3	1	-
Sc_g06691_Trihelix	Trihelix	15657088	15659351	Chr9	3	2	-
Sc_g03814_Trihelix	Trihelix	22703587	22705387	Chr11	4	3	-
Sc_g07975_Trihelix	Trihelix	13161396	13163498	Chr8	4	3	-
Sc_g02663_Trihelix	Trihelix	4435211	4441751	Chr11	6	5	+
Sc_g03284_Trihelix	Trihelix	14123018	14126598	Chr11	6	5	+
Sc_g01178_Trihelix	Trihelix	11924666	11931698	Chr12	9	8	-
Sc_g08085_VOZ	VOZ	14847902	14850535	Chr8	2	1	-
Sc_g07625_MYB-related	MYB-related	6356662	6361759	Chr8	7	6	+
Sc_g13626_WOX	WOX	4447061	4447650	Chr3	1	0	+
Sc_g13919_WOX	WOX	10490550	10492672	Chr3	2	1	+
Sc_g01033_WRKY	WRKY	10114914	10117940	Chr12	1	0	-
Sc_g01735_WRKY	WRKY	20457688	20459011	Chr12	1	0	-
Sc_g05578_WRKY	WRKY	24307569	24310161	Chr10	1	0	+
Sc_g11427_WRKY	WRKY	5613702	5614279	Chr5	1	0	+
Sc_g12700_WRKY	WRKY	8738967	8740981	Chr4	4	3	+
Sc_g13764_WRKY	WRKY	6790461	6792740	Chr3	5	4	-
Sc_g15715_WRKY	WRKY	2396030	2399257	Chr1	1	0	-
Sc_g00316_WRKY	WRKY	32108043	32109172	Chr13	2	1	+
Sc_g00983_WRKY	WRKY	9376177	9378379	Chr12	2	1	+
Sc_g00996_WRKY	WRKY	9595644	9597594	Chr12	2	1	-
Sc_g01367_WRKY	WRKY	15098489	15102687	Chr12	2	1	-
Sc_g01771_WRKY	WRKY	21247849	21252119	Chr12	2	1	-
Sc_g01843_WRKY	WRKY	23394599	23397710	Chr12	2	1	+
Sc_g02431_WRKY	WRKY	1343502	1345537	Chr11	2	1	-
Sc_g03222_WRKY	WRKY	12913471	12915852	Chr11	2	1	+
Sc_g05408_WRKY	WRKY	21466972	21470412	Chr10	2	1	-
Sc_g05969_WRKY	WRKY	5171872	5175131	Chr9	2	1	-
Sc_g08587_WRKY	WRKY	2056608	2058596	Chr7	2	1	+
Sc_g15796_WRKY	WRKY	3381476	3383001	Chr1	2	1	-
Sc_g15798_WRKY	WRKY	3451370	3454530	Chr1	2	1	+
Sc_g16492_WRKY	WRKY	14279809	14281977	Chr1	4	3	-
Sc_g11614_ZF-HD	ZF-HD	8639240	8639869	Chr5	1	0	-
Sc_g13763_ZF-HD	ZF-HD	6749829	6752001	Chr3	1	0	+
Sc_g14652_ZF-HD	ZF-HD	2883259	2884194	Chr2	1	0	-
Sc_g16280_ZF-HD	ZF-HD	11013887	11014860	Chr1	1	0	+
Sc_g00188_ZF-HD	ZF-HD	19847752	19849904	Chr13	2	1	+
Sc_g03108_ZF-HD	ZF-HD	11202963	11204033	Chr11	2	1	+
Sc_g15700_soloist		2194552	2196217	Chr1	2	1	-

## Sheet: Table S2
Table S2: Distribution of AP2/ERF TF family in various plants.
Subfamily	S. caninervis	Percentage	P. patens	Percentage	Sphagnum fallax	Percentage	A. thaliana	Percentage	P. trichocarpa	Percentage	O.sativa	Percentage	Z. mays	Percentage	V. carteri	Percentage	K. flaccidum	Percentage	C. zofingiensis	Percentage
AP2	7	0.0933	17	0.0955	16	0.099	30	0.168	59	0.22	27	0.159	54	0.222	13	0.52	3	0.428	12	0.5
ERF (ERF+DREB)	67	0.8933	141	0.7921	143	0.883	139	0.777	203	0.757	138	0.812	181	0.744	12	0.48	4	0.572	12	0.5
RAV	0		7	0.0393	3	0.019	7	0.039	5	0.019	5	0.029	8	0.033	0		0		0
Soloist	1	0.0133	13	0.0751	0		3	0.017	1	0.0037	0		0		0		0		0
Total	75		178		162		179		268		170		243		25		7		24

## Sheet: Table S3
Table S3: Classification of MYB genes based on the presence of MYB repeats in various plants.
Plants	1R-MYB	2R-MYB	3R-MYB	4R-MYB	Total	% 1R-MYB	% 2R-MYB	% 3R-MYB	%4R-MYB
Upland cotton	120	360	15	2	497	24.1449	72.4346	3.01811	0.402414
Saccharum spontaneum	207	202	3	5	417	49.6403	48.4412	0.719424	1.19904
Musa acuminata	73	222	5	3	303	24.0924	73.2673	1.65017	0.990099
Sorghum bicolor	122	125	3	2	252	48.4127	49.6032	1.19048	0.793651
Musa balbisiana	59	184	5	3	251	23.506	73.3068	1.99203	1.19522
Peach	109	128	4	1	242	45.0413	52.8926	1.65289	0.413223
Capsicum annuum	105	108	2	1	216	48.6111	50	0.925926	0.462963
Arabidopsis thaliana	52	138	5	2	197	26.3959	70.0508	2.53807	1.01523
Potato	60	124	3	0	187	32.0856	66.3102	1.60428	0
Pineapple	87	94	3	0	184	47.2826	51.087	1.63043	0
Casuarina equisetifolia	69	107	4	2	182	37.9121	58.7912	2.1978	1.0989
Sweet Orange	90	85	1	1	177	50.8475	48.0226	0.564972	0.564972
Petunia	40	106	7	2	155	25.8065	68.3871	4.51613	1.29032
Oryza sativa	62	88	4	1	155	40	56.7742	2.58065	0.645161
Dendrobium catenatum	32	99	1	1	133	24.0602	74.4361	0.75188	0.75188
Dendrobium catenatum	32	99	1	1	133	24.0602	74.4361	0.75188	0.75188
Brachypodium distachyon	34	85	3	0	122	27.8689	69.6721	2.45902	0
Physcomitrella patens	62	50	3	1	116	53.4483	43.1034	2.58621	0.862069
Ganoderma Species	52	19	2	2	75	69.3333	25.3333	2.66667	2.66667
S. caninervis	37	19	2	0	58	63.7931	32.7586	3.44828	0
Klebsormidium flaccidum	17	25	0	0	42	40.4762	59.5238	0	0
Volvox carteri	20	19	0	0	39	51.2821	48.7179	0	0
Chromochloris zofingiensis	18	17	0	0	35	51.4286	48.5714	0	0

## Sheet: Table S4
Table S4: Most abundant cis-elements were identified in promoter regions of S. caninervis 4 tap TF genes.
Cis	ERF	bHLH	MYB	C2H2	Other
CAAT-box	57	49	59	35	341
as-1	54	45	57	29	333
CGTCA/TGACG-motif	54	45	59	29	332
G-box	58	43	54	31	260
ABRE	59	39	52	29	282
MYB recognition site	53	24	0	26	411
MYC	33	35	43	29	260
AuxRR-core/TGA-element	23	34	13	2	245
STRE	50	33	53	27	290
DRE core	34	31	47	15	198
WRE3	30	31	48	23	254
CAT-box	30	28	52	21	168
Sp1	38	27	46	15	219
Myb-binding site	25	22	0	14	277
A-box	27	21	40	12	177
TATA-box	22	20	34	20	154
O2-site	14	18	30	14	110
W-box	7	13	25	8	115
TCA-element	29	9	28	5	4
LTR	16	9	23	10	113
GARE-motif	5	9	33	3	64

## Sheet: Table S5
Table S5. Summary information of S. caninervis 4 tap TF families were identified in STRING database based on their homologs from Arabidopsis.
	PPI	TF
Sc_g02432_C2H2	TFIIIA	C2H2
Sc_g03144_C2H2	YY1	C2H2
Sc_g11010_C2H2	SUF4	C2H2
Sc_g09657_C2H2	AT5G52010	C2H2
Sc_g09750_C2H2	IDD2	C2H2
Sc_g08083_C2H2	IDD16	C2H2
Sc_g07407_C2H2	AT1G74250	C2H2
Sc_g12167_C2H2	AT1G75710	C2H2
Sc_g12210_C2H2	AT5G26610	C2H2
Sc_g12277_C2H2	AT5G63280	C2H2
Sc_g11573_C2H2	NTT	C2H2
Sc_g04188_C2H2	TFIIIA	C2H2
Sc_g04838_C2H2	AT5G14140	C2H2
Sc_g04186_C2H2	TFIIIA	C2H2
Sc_g13863_C2H2	AT2G41835	C2H2
Sc_g06065_C2H2	ZFP6	C2H2
Sc_g01124_C2H2	STOP1	C2H2
Sc_g00713_C2H2	AT4G17810	C2H2
Sc_g15511_C2H2	SUVR5	C2H2
Sc_g15010_C2H2	AT1G05577	C2H2
Sc_g02813_ERF	AT2G33710	ERF
Sc_g03713_ERF	AT1G19210	ERF
Sc_g03362_ERF	AT3G57600	ERF
Sc_g03185_ERF	DRNL	ERF
Sc_g10662_ERF	DRNL	ERF
Sc_g10897_ERF	AT5G21960	ERF
Sc_g10022_ERF	AT3G57600	ERF
Sc_g10013_ERF	ERF71	ERF
Sc_g10313_ERF	AT3G60490	ERF
Sc_g09899_ERF	tny	ERF
Sc_g10746_ERF	RAP2.9	ERF
Sc_g09802_ERF	CRF5	ERF
Sc_g08566_ERF	AT1G77640	ERF
Sc_g09270_ERF	ESE3	ERF
Sc_g08650_ERF	AT1G19210	ERF
Sc_g08334_ERF	ERF-1	ERF
Sc_g07529_ERF	AT1G80580	ERF
Sc_g07559_ERF	AT3G60490	ERF
Sc_g08244_ERF	tny	ERF
Sc_g07354_ERF	RAP2.11	ERF
Sc_g07558_ERF	AT1G01250	ERF
Sc_g07610_ERF	AT1G19210	ERF
Sc_g11677_ERF	AT1G19210	ERF
Sc_g11917_ERF	AT5G21960	ERF
Sc_g04089_ERF	Rap2.6L	ERF
Sc_g04542_ERF	ERF2	ERF
Sc_g05456_ERF	ERF13	ERF
Sc_g05418_ERF	ERF5	ERF
Sc_g04891_ERF	ERF-1	ERF
Sc_g00025_ERF	CBF1	ERF
Sc_g00099_ERF	ERF-1	ERF
Sc_g16194_ERF	RAP2.9	ERF
Sc_g15828_ERF	ERF-1	ERF
Sc_g15827_ERF	ERF-1	ERF
Sc_g14120_ERF	ERF-1	ERF
Sc_g13982_ERF	AT1G77640	ERF
Sc_g06422_ERF	AT5G65130	ERF
Sc_g06117_ERF	ESE3	ERF
Sc_g06409_ERF	AT1G19210	ERF
Sc_g06184_ERF	AT1G77640	ERF
Sc_g05754_ERF	ERF71	ERF
Sc_g06421_ERF	AT1G12630	ERF
Sc_g02107_ERF	DREB2A	ERF
Sc_g02264_ERF	AT2G44940	ERF
Sc_g02134_ERF	CEJ1	ERF
Sc_g02325_ERF	AT1G80580	ERF
Sc_g01652_ERF	TINY2	ERF
Sc_g00840_ERF	AT1G01250	ERF
Sc_g00459_ERF	DRNL	ERF
Sc_g02015_ERF	AT1G19210	ERF
Sc_g02232_ERF	AT1G36060	ERF
Sc_g01797_ERF	Rap2.6L	ERF
Sc_g00444_ERF	ERF-1	ERF
Sc_g15142_ERF	RAP2.11	ERF
Sc_g14760_ERF	DRNL	ERF
Sc_g15116_ERF	tny	ERF
Sc_g03115_bHLH	AT4G37850	bHLH
Sc_g02818_bHLH	EGL3	bHLH
Sc_g02618_bHLH	TT8	bHLH
Sc_g10680_bHLH	FBH3	bHLH
Sc_g09806_bHLH	EGL3	bHLH
Sc_g09345_bHLH	AT1G68920	bHLH
Sc_g08830_bHLH	AT1G68920	bHLH
Sc_g08365_bHLH	RSL2	bHLH
Sc_g07510_bHLH	HEC1	bHLH
Sc_g07539_bHLH	AT5G57150	bHLH
Sc_g12520_bHLH	SCRM2	bHLH
Sc_g11395_bHLH	AT1G01260	bHLH
Sc_g11977_bHLH	BIM2	bHLH
Sc_g11981_bHLH	AT2G31210	bHLH
Sc_g11080_bHLH	SCRM2	bHLH
Sc_g11378_bHLH	FBH3	bHLH
Sc_g04805_bHLH	AMS	bHLH
Sc_g05207_bHLH	AT1G60060	bHLH
Sc_g04560_bHLH	AT1G60060	bHLH
Sc_g16170_bHLH	SCRM2	bHLH
Sc_g06605_bHLH	HEC1	bHLH
Sc_g07148_bHLH	RSL2	bHLH
Sc_g07188_bHLH	SPT	bHLH
Sc_g06792_bHLH	AT3G07340	bHLH
Sc_g06667_bHLH	LRL1	bHLH
Sc_g06899_bHLH	FBH4	bHLH
Sc_g01930_bHLH	bHLH104	bHLH
Sc_g01208_bHLH	AMS	bHLH
Sc_g01528_bHLH	HEC1	bHLH
Sc_g01162_bHLH	FBH2	bHLH
Sc_g01928_bHLH	ILR3	bHLH
Sc_g00589_bHLH	MYC2	bHLH
Sc_g00591_bHLH	MYC2	bHLH
Sc_g00606_bHLH	MYC2	bHLH
Sc_g01231_bHLH	AT1G60060	bHLH
Sc_g00742_bHLH	FRU	bHLH
Sc_g02195_bHLH	CIB5	bHLH
Sc_g02677_MYB	DUO1	MYB
Sc_g10062_MYB	MYB106	MYB
Sc_g07847_MYB	PRR7	MYB
Sc_g08014_MYB	MYB16	MYB
Sc_g12362_MYB	DUO1	MYB
Sc_g11316_MYB	MYB86	MYB
Sc_g04509_MYB	MYB80	MYB
Sc_g04917_MYB	CDC5	MYB
Sc_g04628_MYB	MYB52	MYB
Sc_g15608_MYB	MYB106	MYB
Sc_g15947_MYB	MYB117	MYB
Sc_g15787_MYB	MYB4	MYB
Sc_g14329_MYB	MYB86	MYB
Sc_g13935_MYB	MYB33	MYB
Sc_g13885_MYB	MYB20	MYB
Sc_g06873_MYB	MYB119	MYB
Sc_g06573_MYB	PC-MYB1	MYB
Sc_g06566_MYB	PC-MYB1	MYB
Sc_g02274_MYB	AT3G52250	MYB
Sc_g00747_MYB	MYB4	MYB
Sc_g02189_MYB	MYB80	MYB
Sc_g03480_MYB-related	ALY3	MYB
Sc_g02485_MYB-related	AT3G15550	MYB
Sc_g02845_MYB-related	AT1G09710	MYB
Sc_g02783_MYB-related	maMYB	MYB
Sc_g02960_MYB-related	AT3G15550	MYB
Sc_g10688_MYB-related	TRFL9	MYB
Sc_g10623_MYB-related	AT4G39160	MYB
Sc_g10678_MYB-related	TRFL9	MYB
Sc_g10064_MYB-related	AT2G44430	MYB
Sc_g08622_MYB-related	AT2G47210	MYB
Sc_g07877_MYB-related	MYB109	MYB
Sc_g12367_MYB-related	ADA2B	MYB
Sc_g13021_MYB-related	AT3G15550	MYB
Sc_g11764_MYB-related	AT3G15550	MYB
Sc_g04939_MYB-related	AT5G08520	MYB
Sc_g04478_MYB-related	AT5G47390	MYB
Sc_g04088_MYB-related	AT5G52660	MYB
Sc_g15609_MYB-related	MYB16	MYB
Sc_g16252_MYB-related	SWI3A	MYB
Sc_g16289_MYB-related	TRFL6	MYB
Sc_g16293_MYB-related	TRFL3	MYB
Sc_g13822_MYB-related	AT5G47390	MYB
Sc_g14086_MYB-related	AT3G11450	MYB
Sc_g06414_MYB-related	TRFL2	MYB
Sc_g06618_MYB-related	MYB80	MYB
Sc_g01193_MYB-related	AT5G08520	MYB
Sc_g01837_MYB-related	RVE1	MYB
Sc_g00407_MYB-related	TRB1	MYB
Sc_g13769_AP2	AIL5	AP2
Sc_g12152_AP2	WRI1	AP2
Sc_g12069_AP2	AIL5	AP2
Sc_g10553_AP2	AIL5	AP2
Sc_g03942_AP2	WRI1	AP2
Sc_g00841_AP2	AT1G01250	AP2
Sc_g02233_AP2	WRI1	AP2

## Sheet: Table S6
Table S6: MicroRNAs predicted to be targeted S. caninervis TF members.
miRNAs	target
Ppt-miR1030h	Sc_g00426_bHLH
Ath-miR1886	Sc_g00444_ERF
Ppt-miR1023c-5p	Sc_g00444_ERF
Ppt-miR1023d-5p	Sc_g00444_ERF
Ppt-miR529a	Sc_g00459_ERF
Ppt-miR529b	Sc_g00459_ERF
Ppt-miR529c	Sc_g00459_ERF
Ppt-miR529d	Sc_g00459_ERF
Ppt-miR529e	Sc_g00459_ERF
Ppt-miR529f	Sc_g00459_ERF
Ppt-miR529g	Sc_g00459_ERF
Ath-miR5658	Sc_g00747_MYB
Ath-miR165a-5p	Sc_g00841_AP2
Ath-miR166e-5p	Sc_g00841_AP2
Ath-miR2112-3p	Sc_g00841_AP2
Ath-miR834	Sc_g00841_AP2
Ppt-miR1023e-3p	Sc_g01162_bHLH
Ppt-miR477g	Sc_g02195_bHLH
Ppt-miR477h	Sc_g02195_bHLH
Ppt-miR1023a-5p	Sc_g02195_bHLH
Ppt-miR1023b-5p	Sc_g02195_bHLH
Ppt-miR1023c-5p	Sc_g02195_bHLH
Ppt-miR1023d-5p	Sc_g02195_bHLH
Ppt-miR1023e-5p	Sc_g02195_bHLH
Ppt-miR1023b-3p	Sc_g02264_ERF
Ath-miR5658	Sc_g02274_MYB
Ppt-miR1023e-3p	Sc_g02274_MYB
Ath-miR319a	Sc_g02325_ERF
Ath-miR319b	Sc_g02325_ERF
Ppt-miR319a	Sc_g02325_ERF
Ppt-miR319b	Sc_g02325_ERF
Ppt-miR1030h	Sc_g02677_MYB
Ppt-miR1028c-3p	Sc_g02818_bHLH
Ppt-miR1023a-5p	Sc_g02960_MYB-related
Ppt-miR1023b-5p	Sc_g02960_MYB-related
Ath-miR838	Sc_g03144_C2H2
Ath-miR838	Sc_g03411_bHLH
Ath-miR5658	Sc_g03411_bHLH
Ath-miR838	Sc_g04500_MYB-related
Ath-miR5640	Sc_g04509_MYB
Ath-miR829-5p	Sc_g04509_MYB
Ath-miR858a	Sc_g04509_MYB
Ppt-miR2082	Sc_g04509_MYB
Ath-miR8181	Sc_g04542_ERF
Ath-miR847	Sc_g04542_ERF
Ppt-miR1219d	Sc_g04542_ERF
Ppt-miR902i-3p	Sc_g05726_bHLH
Ppt-miR902i-5p	Sc_g05726_bHLH
Ppt-miR1023a-3p	Sc_g06409_ERF
Ppt-miR1023c-5p	Sc_g06421_ERF
Ppt-miR1023d-5p	Sc_g06421_ERF
Ppt-miR1023e-5p	Sc_g06421_ERF
Ath-miR5658	Sc_g06422_ERF
Ath-miR838	Sc_g06566_MYB
Ath-miR838	Sc_g06573_MYB
Ppt-miR1023c-5p	Sc_g06667_bHLH
Ppt-miR1023d-5p	Sc_g06667_bHLH
Ppt-miR1030h	Sc_g07407_C2H2
Ppt-miR1030h	Sc_g07559_ERF
Ath-miR771	Sc_g08566_ERF
Ppt-miR319a	Sc_g08566_ERF
Ppt-miR319b	Sc_g08566_ERF
Ppt-miR319c	Sc_g08566_ERF
Ppt-miR319d-3p	Sc_g08566_ERF
Ppt-miR319e	Sc_g08566_ERF
Ppt-miR408b	Sc_g08566_ERF
Ppt-miR1028c-5p	Sc_g08802_MYB-related
Ppt-miR477g	Sc_g08830_bHLH
Ppt-miR477h	Sc_g08830_bHLH
Ppt-miR1033a	Sc_g09750_C2H2
Ppt-miR1033b	Sc_g09750_C2H2
Ppt-miR1033c	Sc_g09750_C2H2
Ppt-miR1033d	Sc_g09750_C2H2
Ppt-miR1033e	Sc_g09750_C2H2
Ppt-miR1030h	Sc_g10678_MYB-related
Ppt-miR1030h	Sc_g10688_MYB-related
Ppt-miR902i-5p	Sc_g10897_ERF
Ath-miR838	Sc_g11010_C2H2
Ppt-miR1023c-3p	Sc_g11010_C2H2
Ppt-miR1024a	Sc_g11316_MYB
Ppt-miR1024b	Sc_g11316_MYB
Ppt-miR902i-3p	Sc_g11578_bHLH
Ppt-miR902b	Sc_g11579_bHLH
Ppt-miR902d	Sc_g11579_bHLH
Ppt-miR902f	Sc_g11579_bHLH
Ppt-miR902i-5p	Sc_g11579_bHLH
Ppt-miR1024a	Sc_g11764_MYB-related
Ppt-miR1024b	Sc_g11764_MYB-related
Ppt-miR1023c-5p	Sc_g11764_MYB-related
Ppt-miR1023d-5p	Sc_g11764_MYB-related
Ppt-miR1030h	Sc_g12210_C2H2
Ath-miR159a	Sc_g13935_MYB
Ath-miR159b	Sc_g13935_MYB
Ath-miR159c	Sc_g13935_MYB
Ath-miR319a	Sc_g13935_MYB
Ath-miR319b	Sc_g13935_MYB
Ath-miR1886	Sc_g14086_MYB-related
Ath-miR838	Sc_g14086_MYB-related
Ppt-miR902i-3p	Sc_g14120_ERF
Ppt-miR902b	Sc_g14271_bHLH
Ppt-miR902d	Sc_g14271_bHLH
Ppt-miR902f	Sc_g14271_bHLH
Ppt-miR902i-5p	Sc_g14271_bHLH
Ppt-miR1024a	Sc_g14329_MYB
Ppt-miR1024b	Sc_g14329_MYB
Ppt-miR1030h	Sc_g15010_C2H2
Ppt-miR1023a-5p	Sc_g15116_ERF
Ppt-miR1023b-5p	Sc_g15116_ERF
Ppt-miR1023e-5p	Sc_g15116_ERF
Ppt-miR902i-3p	Sc_g15511_C2H2
Ppt-miR1028c-3p	Sc_g15511_C2H2
Ath-miR2934-5p	Sc_g15827_ERF
Ppt-miR902b	Sc_g16022_bHLH
Ppt-miR902d	Sc_g16022_bHLH
Ppt-miR902f	Sc_g16022_bHLH
Ppt-miR1023c-5p	Sc_g16252_MYB-related
Ppt-miR1023d-5p	Sc_g16252_MYB-related
Ath-miR5658	Sc_g00747_MYB
Ath-miR5658	Sc_g03411_bHLH
Ath-miR5658	Sc_g06422_ERF
Ath-miR5658	Sc_g02274_MYB

## Sheet: Table S7
RT-qPCR primers were used to validate gene expression patterns of RNA-seq.
Sc_g08566_ERF	Forward	CTCAACTTCCCCAACGACCG
	Reverse	CTGCCTGCTGTTGTACGTGA
Sc_g12157_bHLH	Forward	GACCAAGTCTGTGAGTGCGA
	Reverse	TCGAGAAGGGAGCTCTGGAA
Sc_g05412_bHLH	Forward	TGATCGGCACCGACAGTATG
	Reverse	TGGAAGTCACCAAAGCCCTC
Sc_g00426_bHLH	Forward	CGTGCAGATCAACCACAACC
	Reverse	CTAGCTTGGAGCTCGGCAAT
Sc_g02618_bHLH	Forward	AAGAACGGGTTCATGACGCT
	Reverse	CCAGTGTGACCTTCACCTCC
Sc_g04509_MYB	Forward	GATGCCTGGAAGAACCGACA
	Reverse	CAGGTCTCTGAGCAGGTCG
Sc_g14032_MYB-related	Forward	AGCCTGAGAAGGTGCAATCC
	Reverse	CATACACCGAGCCTGTTGGT
Sc_g09750_C2H2	Forward	CTACATCTGCCCTGAGCCCT
	Reverse	CAGACACTCGGGCGCTTT
Sc_g04116_C2H2	Forward	GTTCCTGTTGCAGCATGTGG
	Reverse	GCGCCACACTTCTCATGAAC
